# Supplementary material for: Bedaquiline reprograms central metabolism to reveal glycolytic vulnerability in Mycobacterium tuberculosis
Source: Nat Commun. 2020 Nov 30;11:6092. doi: 10.1038/s41467-020-19959-4 (PMC7705017; doi:10.1038/s41467-020-19959-4)
Supplement: Supplementary file 4 — Source Data [file 41467_2020_19959_MOESM4_ESM.xlsx]

## Sheet: Figure 1
A
	+0			+1			+2			+3			+4			+5
	Mean	SD	N	Mean	SD	N	Mean	SD	N	Mean	SD	N	Mean	SD	N	Mean	SD	N
UT - aKG	66.9927	0.624877	4	8.35244	0.120791	4	16.3879	0.314677	4	4.23425	0.097219	4	2.99381	0.104698	4	1.03892	0.0155226	4
UT - Glutamate	68.1863	0.905723	4	8.32073	0.0664679	4	15.4396	0.581258	4	4.11898	0.161962	4	2.95109	0.10031	4	0.983284	0.0270141	4
BDQ - aKG	65.6682	0.950196	4	6.81351	0.0579782	4	8.0358	0.321903	4	6.81752	0.254333	4	6.34858	0.186944	4	6.31638	0.272542	4
BDQ - Glutamate	73.9931	0.857207	4	6.39607	0.0451657	4	5.12568	0.227102	4	5.01828	0.203758	4	4.84168	0.18912	4	4.62522	0.203544	4
B - G/F-6-P
	+1		+2		+3		+4		+5		+6
	Mean	SD	Mean	SD	Mean	SD	Mean	SD	Mean	SD	Mean	SD
UT	0.61422	0.263541	1.22663	0.510137	7.0418	1.84134	3.8618	0.866929	6.47061	0.971614	78.802	4.81546
BDQ	1.13625	0.174701	0.776283	0.248717	3.40736	0.206648	1.72458	0.218977	2.84143	0.0969313	77.7354	1.54695
B - snG3P
	+1		+2		+3
	Mean	SD	Mean	SD	Mean	SD
UT	2.89935	0.591881	4.18028	0.774124	76.4563	3.26136
BDQ	2.43677	0.115207	1.95132	0.213375	56.996	2.18252
B - F1-6-BP
	+1		+2		+3		+4		+5		+6
	Mean	SD	Mean	SD	Mean	SD	Mean	SD	Mean	SD	Mean	SD
UT	0.0211907	0.0423815	7.9194	2.02133	9.65186	2.63455	3.49514	1.07898	15.295	2.17817	63.5011	6.55874
BDQ	0.019493	0.0344757	65.5597	5.95827	2.42922	0.301317	0.119299	0.0753966	2.20536	0.806914	21.4828	5.50779
B - His
	+1		+2		+3		4		+5		+6
	Mean	SD	Mean	SD	Mean	SD	Mean	SD	Mean	SD	Mean	SD
H37Rv - UT	3.89567	0.0700901	9.1078	0.390638	8.8093	0.303839	6.62786	0.239208	25.9361	0.607803	14.5435	0.123703
H37Rv - BDQ	5.38163	0.110527	0.849174	0.0488467	0.864442	0.0896778	0.437261	0.04883	7.71125	0.737904	1.97953	0.36624
B - Gly
	+1		+2
	Mean	SD	Mean	SD
H37Rv - UT	8.79031	0.223391	45.8843	0.897487
H37Rv - BDQ	10.5701	1.02929	35.612	1.82198
B - Val
	+1		+2		+3		+4		+5
	Mean	SD	Mean	SD	Mean	SD	Mean	SD	Mean	SD
H37Rv - UT	6.10202	0.192626	14.1005	1.16243	15.3845	1.53521	5.80675	0.726803	22.0926	2.71786
H37Rv - BDQ	5.57379	0.324291	3.48352	0.56881	3.62154	0.364621	2.38546	0.199695	6.21454	0.652051
C - M+6
	G/F6P			F1,6BP
	Mean	SD	N	Mean	SD	N
Untreated	73.2903	1.58055	4	56.6203	2.16355	4
BDQ	78.5951	1.23846	4	24.5405	3.11587	4
D - abundance
	Unlabled				Labled
Replicate number:	1	2	3	4	1	2	3	4
UT (G/F-6-P)	541000000	698000000	583000000	425000000	22100000000	27800000000	22700000000	17500000000
BDQ (G/F-6-P)	1090000000	1040000000	964000000	1040000000	9280000000	7360000000	8330000000	8170000000
UT (F1-6-BP)	3730000	3750000	6820000	1860000	1160000000	932000000	1070000000	902000000
BDQ (F1-6-BP)	44900000	46400000	43300000	30000000	603000000	564000000	514000000	497000000
E - R5P abundance
	Unlabled				Labled
Replicate number:	1	2	3	4	1	2	3	4
UT	7482000	12080000	4461000	2397000	171500000	212900000	101900000	93320000
BDQ	90440000	212400000	84620000	122200000	575300000	945500000	559200000	683200000
F - S7P abundance
	Unlabled				Labled
Replicate number:	1	2	3	4	1	2	3	4
UT	6020000	6700000	8240000	2750000	1690000000	1920000000	864000000	888000000
BDQ	29600000	82000000	24200000	39300000	416000000	815000000	336000000	427000000

## Sheet: Figure 2
B - PEP
	+1		+2		+3
	Mean	SD	Mean	SD	Mean	SD
UT	0.861465	0.618195	6.12308	1.14225	90.9349	1.22551
BDQ	4.15288	2.03206	5.63565	0.539496	77.8985	4.17292
B - Pyr
	+1		+2		+3
	Mean	SD	Mean	SD	Mean	SD
UT	5.58757	0.0885348	5.45024	0.156233	47.6105	2.23202
BDQ	5.06301	0.348391	4.4815	0.320675	30.7689	3.26375
B-Asp
	+1		+2		+3		+4
UT	9.10243	0.207466	15.9194	0.263362	9.36761	0.215444	3.03441	0.113164
BDQ	13.9466	0.262288	19.5419	0.500859	16.9005	0.435427	14.6359	0.566386
C - PEP
	Unlabled				Labled												+4				+5				+6
Replicate:	1	2	3	4	1	2	3	4
UT (glucose)	3600000	2890000	1240000	276000	73300000	47200000	39200000	13300000
BDQ (glucose)	37900000	31400000	37100000	33100000	293000000	198000000	223000000	235000000
UT (acetate)	2560000	3370000	2800000	2480000	24200000	24400000	20400000	17100000
BDQ (acetate0	2220000	3580000	1950000	1850000	12000000	4600000	14500000	9840000
D - pyr
	Unlabled				Labled
Replicate:	1	2	3	4	1	2	3	4
UT (glucose)	431000000	570000000	532000000	633000000	253000000	751000000	677000000	633000000
BDQ (glucose)	250000000	296000000	232000000	268000000	254000000	208000000	235000000	227000000
UT (acetate)	438000000	531000000	345000000	427000000	656000000	753000000	607000000	517000000
BDQ (acetate0	264000000	306000000	245000000	217000000	110000000	91700000	86600000	73300000
E -PEP:Pyr ratio
Replicate:	1	2	3
UT (glucose)	0.0620161	0.0394488	0.03232
BDQ (glucose)	0.422018	0.445205	0.51341
UT (acetate)	0.0244954	0.0292017	0.0245503
BDQ (acetate0	0.0379679	0.0414573	0.035241
F-M+3	PEP		Pyr
	Mean	SD	Mean	SD
UT (glucose)	90.9349	1.22551	47.6105	2.23202
BDQ (glucose)	77.8985	4.17292	30.7689	3.26375
UT (acetate)	30.2286	6.16922	22.1801	1.90456
BDQ (acetate0	0	0	3.4568	0.318601
G-Asp
	Unlabled				Labled
Replicate:	1	2	3	4	1	2	3	4
UT (glucose)	2276000000	2784000000	2353000000	1528000000	1338000000	1651000000	1453000000	907900000
BDQ (glucose)	7206000000	7408000000	8067000000	8267000000	13130000000	13540000000	15890000000	15070000000
UT (acetate)	2278000000	2043000000	1552000000	1547000000	10140000000	11980000000	9099000000	9206000000
BDQ (acetate0	16650000000	17440000000	22850000000	17680000000	69090000000	63210000000	68870000000
H-Asn
	Unlabled				Labled
Replicate:	1	2	3	4	1	2	3	4
UT (glucose)	164700000	174300000	125200000		66760000	40350000	43940000
BDQ (glucose)	114000000	105700000	81860000		156200000	81560000	164000000	93380000
UT (acetate)	3173000000	3400000000	3327000000	3592000000	17320000000	18190000000	17650000000
BDQ (acetate0	2424000000	451600000	1444000000	1646000000	1560000000	4462000000	5559000000
I-Asp/Asn (ratio)
Replicate:	1	2	3	4
UT (glucose)	15.6139	20.6615	22.5021
BDQ (glucose)	75.2628	111.866	97.4416
UT (acetate)	0.605963	0.649514	0.507747	2.9936
BDQ (acetate0	21.5211	16.4136	52.582
J-PEP
	+1		+2		+3
UT	18.7305	6.35053	43.4389	7.57158	30.2286	6.16922
BDQ	81.0406	9.09984	14.0036	5.59273	0	0
J-Pyr
	+1		+2		+3
UT	10.4101	0.511117	14.8496	2.37579	22.1801	1.90456
BDQ	8.82782	0.974966	4.95778	0.926233	3.4568	0.318601
J-Asp
	+1		+2		+3		+4
UT	4.98531	0.957231	16.6118	0.42402	21.5895	0.552433	41.3475	2.70037
BDQ	9.61707	0.325919	24.5755	0.45681	23.4614	0.422192	21.8912	1.35825
K-ppdk figure
Replicate:	1	2	3	4
WT	35000	70000	60000	25000
Δppdk	13500	11500	12000	11500
comp	80000	85000	85000	115000
WTT+BDQ	3500	7000	4000	2000
Δppdk+BDQ	150	150	150	0
comp+BDQ	1200	1400	1350	1400

## Sheet: Figure 3
E-IC
Replicate:	1	2	3	4
Glucose, CO2	0.620312	0.458558	0.548751	0.198224
BDQ, Glucose, CO2	1.32803	1.08684	0.845241	0.7317
Acetate, CO2	1.72603	1.93522	2.02565
BDQ, Acetate, CO2	3.6445	3.03238	2.9461
F-aKG
Replicate:	1	2	3	4
Glucose, CO2	0.38679	0.031077	0.24813	-0.0016
BDQ, Glucose, CO2	0	0	0	0
Acetate, CO2	0.281377	0.32847	0.516017	0.052214
BDQ, Acetate, CO2	0	0	0	0
G-Succinate
Replicate:	1	2	3	4
Glucose, CO2	0.355247	0.226994	0.254449	0.34111
BDQ, Glucose, CO2	0.548449	0.490327	0.250105	0.589301
Acetate, CO2	1.12813	1.0983	1.31693	0.830728
BDQ, Acetate, CO2	2.26752	1.58809	1.73481
H-Malate
Replicate:	1	2	3
Glucose, CO2	0.599962	0.87911	0.808974
BDQ, Glucose, CO2	1.95794	1.70653	1.66809
Acetate, CO2	3.75949	3.84555	3.04198
BDQ, Acetate, CO2	4.63646	3.59357	3.87277
I-PEP
Replicate:	1	2	3	4
Glucose, CO2	0	0	0	0
BDQ, Glucose, CO2	0	0	0	0
Acetate, CO2	0	0	0	0
BDQ, Acetate, CO2	5.56526	12.0652	8.33471	9.58937
J-G3P
Replicate:	1	2	3	4
Glucose, CO2	0	0	0	0
BDQ, Glucose, CO2	0	0	0	0
Acetate, CO2	0.796786	0.861985	0.90694	0.563703
BDQ, Acetate, CO2	0	0	0	0
K-F6P
Replicate:	1	2	3	4
Glucose, CO2	0	0	0	0
BDQ, Glucose, CO2	0	0	0	0
Acetate, CO2	1.33845	1.55133	2.18583	0.909091
BDQ, Acetate, CO2	0	0	0	0

## Sheet: Figure 4
A - Glucose
	αKG			Succinate			Malate
	Mean	SD	N	Mean	SD	N	Mean	SD	N
UT	19.4888	1.96124	4	20.7028	1.36751	4	19.5648	1.41232	4
BDQ	6.85144	0.702144	4	18.7896	0.419789	4	16.788	0.721878	4
B - acetate
	αKG			Succinate			Malate
	Mean	SD	N	Mean	SD	N	Mean	SD	N
UT	8.95213	0.248089	4	16.843	0.286647	4	22.6338	0.372161	4
BDQ	8.6831	0.371464	4	23.9405	0.429596	4	24.1092	0.382145	4
C - propionate
	αKG			Succinate			Malate
	Mean	SD	N	Mean	SD	N	Mean	SD	N
UT	3.23196	0.578266	4	22.7117	0.359007	4	22.433	0.456458	4
BDQ	0.0371109	0.0346531	4	1.66749	1.30868	4	1.06024	0.451717	4
D - Gln
	+0		+1		+2		+3		+4		+5
	Mean	SD	Mean	SD	Mean	SD	Mean	SD	Mean	SD	Mean	SD
UT (glucose)	69.451	0.263991	8.4723	0.0607178	14.9695	0.116876	3.73296	0.0701614	2.58404	0.049645	0.790133	0.01852
BDQ (glucose)	31.7841	0.542826	7.16583	0.0222743	15.193	0.0370256	14.995	0.188987	15.5382	0.168059	15.3239	0.203498
UT (acetate)	27.2041	0.272182	3.04175	0.118201	10.4624	0.117177	10.4219	0.103095	17.4925	0.076833	31.3775	0.539536
BDQ (acetate)	28.8034	0.954606	4.48058	0.533561	12.7988	0.877473	12.9134	0.75989	17.6418	0.333319	23.362	2.84649
E - Gln total
	Unlabeled				Labelled
Replicate:	1	2	3	4	1	2	3	4
UT (glucose)	341800000000	385600000000	319400000000	262600000000	153000000000	168500000000	140400000000	114300000000
BDQ (glucose)	56110000000	57820000000	55450000000	62670000000	117500000000	128600000000	118300000000	133900000000
UT (acetate)	94650000000	85570000000	85410000000	85430000000	249500000000	228300000000	228500000000	232800000000
BDQ (acetate)	57500000000	11500000000	36160000000	38420000000	147100000000	83660000000	97770000000
F-Glu
	+0		+1		+2		+3		+4		+5
	Mean	SD	Mean	SD	Mean	SD	Mean	SD	Mean	SD	Mean	SD
UT (glucose)	67.9876	0.826429	8.25344	0.0890224	15.6479	0.454017	4.15089	0.148862	2.97839	0.121996	0.981752	0.036336
BDQ (glucose)	73.9592	0.868882	6.37458	0.0534912	5.14311	0.235732	5.05412	0.191778	4.84478	0.198886	4.62417	0.196212
UT (acetate)	37.0002	1.87469	3.3626	0.161864	8.58379	0.0953945	8.8918	0.141403	14.9566	0.50316	27.205	1.30766
BDQ (acetate)	62.4381	3.83237	5.57358	0.237221	7.48689	0.781486	7.01443	0.700586	8.52422	1.01477	8.96272	1.85244
G-Glu total
	Unlabled				Labled												+4				+5				+6
Replicate:	1	2	3	4	1	2	3	4
UT (glucose)	932900000000	1100000000000	910500000000	679800000000	456600000000	531100000000	418500000000	307400000000
BDQ (glucose)	1047000000000	1163000000000	1067000000000	1123000000000	374000000000	396000000000	361400000000	418400000000
UT (acetate)	442300000000	504400000000	396900000000	333000000000	682900000000	844100000000	691400000000	623400000000
BDQ (acetate)	930300000000	947300000000	952600000000	894000000000	662400000000	453400000000	595200000000	544100000000
H-Glu:GLn (ratio)
Replicate:	1	2	3	4
UT (glucose)	2.80821	2.94369	2.89039	2.61926
BDQ (glucose)	8.18501	8.36284	8.22101	7.84148
UT (acetate)	3.2695	4.29636	3.46692	3.00537
BDQ (acetate)	7.78446	12.9177	10.5595

## Sheet: Figure 5
B - MIC
	+0		+1		+2		+3		+4		+5		+6		+7
	Mean	SD	Mean	SD	Mean	SD	Mean	SD	Mean	SD	Mean	SD	Mean	SD	Mean	SD
13C6-glucose UT	82.7387	2.64026	8.29386	2.60181	2.30801	1.52826	0.618881	0.616829	5.84832	3.55539	0.0838128	0.117226	0.108366	0.0447774	0	0
13C6-glucose +BDQ	19.0585	1.81246	11.0473	0.50289	17.8627	0.196583	18.6772	0.580874	18.2037	1.07069	7.3633	0.281758	4.99308	0.20645	2.79424	0.265147
13C2-acetate UT	68.4826	1.4982	3.57381	0.438503	3.81307	0.592504	6.46089	0.63855	6.56228	0.44038	4.4726	0.653999	4.1642	0.100121	2.47055	0.489655
13C2-acetate + BDQ	36.0989	3.47046	8.27476	0.88325	16.2353	1.14158	17.3868	0.696062	14.5104	1.04927	4.4045	0.476313	2.66372	0.433359	0.425732	0.159151
Propionate UT	0.230265	0.00851174	0.0867376	0.00412113	0.781721	0.0127337	32.3527	0.431688	12.6935	0.089224	26.0793	0.030014	14.7003	0.170172	13.0755	0.297901
Propionate +BDQ	0.877178	0.105761	0.0165704	0.00621368	1.26124	0.0423133	85.6865	4.19215	6.79876	0.602258	3.62636	1.82552	1.11273	1.01484	0.620633	0.776471
CO2 UT	81.6303	2.21303	16.5462	1.54822	0.196542	0.0698354	0	0	1.42344	0.910524	0.003088	0.001931	0.004265	0.003964	0.196153	0.054604
CO2 +BDQ	87.5256	0.451051	10.0367	0.340757	0.0231657	0.0080158	0	0	2.12242	0.474419	0.005854	0.003899	0.011778	0.01233	0.274508	0.060684
C-MIC
	Unlabled				Labled				Total								+4				+5				+6
Replicate:	1	2	3	4	1	2	3	4	1	2	3	4
UT	298000000	338000000	187000000	216000000	52000000	88300000	34600000	47100000	350000000	426000000	222000000	263000000
BDQ	2810000000	4570000000	2250000000	3330000000	10600000000	23000000000	9180000000	14200000000	13400000000	27500000000	11400000000	17500000000
D-MIC
	Unlabled				Labled				Total								+4				+5				+6
Replicate:	1	2	3	4	1	2	3	4	1	2	3	4
UT	198000000	268000000	179000000	176000000	90400000	112000000	88500000	83500000	289000000	380000000	268000000	260000000
BDQ	205000000	202000000	212000000	191000000	405000000	288000000	400000000	358000000	610000000	489000000	612000000	550000000
E-MIC
	Unlabled					Labled					Total										+4					+5					+6
Replicate:	1	2	3	4	5	1	2	3	4	5	1	2	3	4	5
UT	29700000	25970000	35580000	35010000	17690000	12530000000	11930000000	15690000000	14750000000	7523000000	12560000000	11960000000	15730000000	14780000000	7541000000
BDQ	66420000	21420000	33940000	35130000	36470000	7478000000	2184000000	3455000000	4863000000	4285000000	7545000000	2205000000	3489000000	4898000000	4322000000
F-MIC
	Unlabled					Labled					Total										+4					+5					+6
Replicate:	1	2	3	4	5	1	2	3	4	5	1	2	3	4	5
UT	327300000	182100000	323700000	201500000	280400000	59360000	46610000	67140000	52310000	62930000	386700000	228700000	390900000	253800000	343400000
BDQ	81740000	70290000	164200000	232400000	189100000	12520000	9780000	23030000	32450000	26580000	94260000	80070000	187300000	264800000	215700000

## Sheet: Figure 6
A-Succinate
	Unlabled				Labled
Replicate:	1	2	3	4	1	2	3	4
UT (glucose)	70660000	64110000	70890000	55930000	14180000	11730000	18480000	10180000
BDQ (glucose)	150600000	175200000	141200000	157100000	85460000	100500000	82270000	85330000
UT (acetate)	80090000	74730000	83060000	87570000	114000000	117600000	105400000	118400000
BDQ (acetate)	752400000	722000000	742800000	776900000	1106000000	1036000000	991800000	1052000000
B-Fumarate
	Unlabled				Labled
Replicate:	1	2	3	4	1	2	3	4
UT (glucose)	4075000	5572000	3931000	4351000	632700	1041000	1768000	928200
BDQ (glucose)	69210000	72390000	59380000	69550000	11980000	15520000	12820000	15120000
UT (acetate)	5221000	4870000	4857000	3120000	5180000	5023000	4998000	3299000
BDQ (acetate)	126700000	105300000	123400000	113400000	87990000	75220000	76600000	79590000
C-Malate
	Unlabled				Labled
Replicate:	1	2	3	4	1	2	3	4
UT (glucose)	166600000	170800000	143200000		37450000	48040000	40480000	30480000
BDQ (glucose)	571900000	655700000	501100000	494900000	306400000	352100000	285000000	233800000
UT (acetate)	76250000	71430000	73170000	84500000	199500000	188900000	186900000	205300000
BDQ (acetate)	1150000000	1015000000	1034000000	1041000000	1540000000	1347000000	1360000000	1396000000
D-Succinate
	Unlabled				Labled
Replicate:	1	2	3	4	1	2	3	4
UT (glucose)	19520000000	27530000000	20840000000		13040000000	13800000000	9986000000
BDQ (glucose)	9653000000	9261000000	9988000000		16950000000	17580000000	18460000000
UT (acetate)	10730000000	14250000000	12340000000	9645000000	68160000000	90910000000	78210000000	63650000000
BDQ (acetate)	10840000000	10240000000	9412000000	9860000000	37830000000	31880000000	31350000000	32990000000
E-Fumarate
	Unlabled				Labled
Replicate:	1	2	3	4	1	2	3	4
Glucose	248700000	329500000	296400000		203600000	272600000	234000000
GLucose BDQ	371900000	372400000	314300000	337700000	361100000	341000000	333800000	330800000
Acetate	176800000	204500000	181300000	135400000	1306000000	1512000000	1376000000	1175000000
Acetate BDQ	621700000	772400000	536500000	589500000	670100000	696800000	634500000	727700000
F-Malate
	Unlabled				Labled
Replicate:	1	2	3	4	1	2	3	4
UT (glucose)	6050000000	7660000000	6420000000	4320000000	4840000000	5730000000	4980000000	3530000000
BDQ (glucose)	5530000000	5580000000	4670000000	5240000000	8850000000	8280000000	8130000000	8060000000
UT (acetate)	3290000000	3710000000	3140000000	2520000000	23600000000	25900000000	21800000000	18400000000
BDQ (acetate)	7680000000	8160000000	4560000000	7020000000	14200000000	13600000000	9500000000	13000000000
G-Succinate ratio
Replicate:	1	2	3	4
UT (glucose)	0.00260565	0.00258
BDQ (glucose)	0.010363	0.008326	0.008522
UT (acetate)	0.00246026	0.0018289	0.0020813	0.00281015
BDQ (acetate)	0.0381837	0.041738	0.0425543	0.0426815
H-Fumarate ratio
Replicate:	1	2	3	4
UT (glucose)	0.0104084	0.010983	0.010745
BDQ (glucose)	0.123227	0.111403	0.126657
UT (acetate)	0.00701443	0.005763	0.006328	0.0048985
BDQ (acetate)	0.166194	0.12287	0.170794	0.146515
I-Malate ratio
Replicate:	1	2	3	4
UT (glucose)	0.0187339	0.00359	0.018533
BDQ (glucose)	0.0610949	0.07275	0.061409	0.054818
UT (acetate)	0.0102426	0.00878	0.010413	0.0138733
BDQ (acetate)	0.123039	0.108568	0.17027	0.121492

## Sheet: Figure 7
The following data was submitted in order to perform the 13C-metabolic flux analysis using an isotopomer model:
Glucose/Fructose 6-phosphate	+0				+1				+2				+3				+4				+5				+6
UT	1.62493	2.49902	2.0864	1.72144	0.451233	0.99232	0.595265	0.418062	0.909419	1.95903	1.18859	0.849482	6.22971	9.66173	6.84991	5.42587	3.49025	5.10121	3.74718	3.10856	6.13367	7.80366	6.44445	5.50063	81.1608	71.983	79.0882	82.976
BDQ	10.9981	12.8727	12.0958	13.5483	0.930345	1.31496	1.05804	1.24166	0.562066	1.11669	0.624162	0.802212	3.40255	3.67597	3.37829	3.17265	1.71824	2.03612	1.58127	1.56267	2.85004	2.94567	2.85877	2.71125	79.5386	76.0379	78.4037	76.9613
Furctose 1,6-bisphosphate	+0				+1				+2				+3				+4				+5				+6
UT	0.0906628	0.290935	0.0193851	0.0642622	0	0.0847629	0	0	8.70468	10.4186	6.29252	6.26176	7.60272	12.3511	11.463	7.19065	3.50521	4.69884	3.69664	2.07986	17.6343	16.3975	14.4746	12.6735	62.4624	55.7582	64.0539	71.73
BDQ	5.48181	13.5188	6.94356	6.79215	0.00700309	0	0	0.0709688	65.0036	61.1661	61.9256	74.1436	2.28724	2.84277	2.14458	2.44228	0.232233	0.081964	0.0864167	0.076583	3.22215	1.32729	1.87251	2.39948	23.766	21.0631	27.0273	14.075
Glycerol 3 phosphate	+0				+1				+2				+3
UT	14.9801	19.1313	16.5303	15.2145	2.40533	3.72484	2.9214	2.54581	3.68286	5.224	4.30199	3.51228	78.9317	71.9198	76.2464	78.7274
BDQ	36.1961	37.4336	39.6246	41.2095	2.31581	2.59139	2.43882	2.40108	1.92721	2.22221	1.7011	1.95475	59.5609	57.7528	56.2355	54.4347
Histidine	+0				+1				+2				+3				+4				+5				+6
UT	32.969	31.5614	30.0708	29.7181	3.82349	3.88182	3.99177	3.88561	8.58588	9.05183	9.30933	9.48416	8.4525	8.66793	9.11119	9.00558	6.35899	6.49442	6.81113	6.84689	25.1905	25.7009	26.3368	26.5161	14.6196	14.6417	14.3689	14.5436
BDQ	81.312	84.0484	83.4132	82.3333	5.26113	5.34877	5.52646	5.39014	0.920125	0.808322	0.833109	0.83514	0.975582	0.764391	0.82972	0.888077	0.481127	0.423071	0.374532	0.470314	8.57926	6.96739	7.24977	8.04857	2.47074	1.63965	1.77322	2.0345
Glycine	+0				+1				+2
UT	46.9638	44.8677	44.5644	44.9059	8.47684	8.98703	8.90316	8.79421	44.5594	46.1453	46.5325	46.2999
BDQ	57.3471	53.9313	52.0069	51.9864	9.11218	11.4204	10.6044	11.1433	33.5407	34.6483	37.3887	36.8703
Valine	+0				+1				+2				+3				+4				+5
UT	30.6569	31.8482	40.816	42.7336	6.03566	6.25749	6.25592	5.85901	15.0201	15.1442	13.4287	12.8092	16.7541	16.6349	14.3901	13.7589	6.43441	6.4289	5.28831	5.07537	25.0989	23.6863	19.821	19.764
BDQ	75.9926	79.7645	79.6905	79.4368	5.75492	5.85735	5.12429	5.55861	4.30111	3.086	3.44072	3.10625	4.1679	3.44719	3.41629	3.45479	2.6666	2.25138	2.38875	2.23511	7.11683	5.59353	5.93941	6.2084
PEP	+0				+1				+2				+3
UT	1.01207	3.41595	0.965834	2.92834	1.18902	0.850436	1.40641	0	7.23995	6.14875	6.55516	4.54846	90.559	89.5849	91.0726	92.5232
BDQ	14.0786	14.0903	10.6009	10.4822	4.08154	7.01415	3.1478	2.36804	5.13171	6.3821	5.38669	5.6421	76.7082	72.5134	80.8646	81.5077
Pyruvate	+0				+1				+2				+3
UT	41.286	44.0907	38.861	41.169	5.48289	5.67194	5.54658	5.64888	5.48728	5.38713	5.27953	5.64703	47.7438	44.8502	50.3129	47.5351
BDQ	57.6304	64.3031	60.3684	56.4443	5.0001	4.72401	4.97719	5.55074	4.24046	4.71583	4.17223	4.79748	33.129	26.257	30.4822	33.2075
Aspartate	+0				+1				+2				+3				+4
UT	62.9863	62.7727	61.8186	62.7269	8.88021	9.14878	9.36661	9.0141	16.1371	15.7565	16.1496	15.6345	9.13123	9.241	9.57608	9.52214	2.86517	3.08103	3.08911	3.10232
BDQ	35.4311	35.3705	33.6704	35.4285	14.1351	13.9394	13.5781	14.1338	19.9544	18.9394	19.9543	19.3197	16.5257	16.9897	17.4789	16.6077	13.9538	14.7611	15.3183	14.5104
Asparagine	+0				+1				+2				+3				+4
UT	71.1544	69.7277	75.6302	68.5597	19.1042	18.6193	8.92426	17.8936	8.84341	10.6383	14.4819	12.4497	0.89799	1.01479	0.963584	1.09706	0	0	0	0
BDQ	42.1953	46.0393	39.1974	46.7153	37.7581	25.8455	19.1468	15.8396	13.8862	12.4145	31.5952	20.3829	1.99186	7.93145	4.57318	7.7752	4.16854	7.76923	5.48739	9.287
Alpha ketoglutarate	+0				+1				+2				+3				+4				+5
UT	55.1773	69.7873	56.4336	53.6241	7.99808	7.94959	8.08671	7.83882	21.4126	15.108	20.2724	21.1622	6.91893	3.60138	6.93669	7.51108	5.87824	2.49915	5.48136	6.70871	2.61485	1.05454	2.78922	3.15508
BDQ	66.8366	67.6199	71.7388	69.6638	6.48015	6.51926	6.0488	6.13984	7.50897	7.32331	5.98159	6.5919	6.31716	6.00434	5.12848	5.79996	6.15002	6.09986	5.24061	5.53403	6.70707	6.43337	5.86169	6.2705
Succinate	+0				+1				+2				+3				+4
UT	51.3208	63.72	50.5183	47.6941	9.06501	9.04557	9.3348	9.22988	21.6791	17.1862	21.6064	22.3396	12.1066	7.14536	12.0631	13.3458	5.82846	2.90285	6.47739	7.39065
BDQ	37.5718	36.263	37.7753	37.8828	12.6854	11.8726	12.4664	11.993	19.206	19.0931	18.3848	18.4745	16.1593	17.0121	16.0515	16.4033	14.3775	15.7592	15.3221	15.2464
Malate	+0				+1				+2				+3				+4
UT	47.366	56.7944	47.4279	45.1127	9.2474	8.93642	9.26004	9.09426	20.9746	17.604	19.8398	19.8407	15.7378	12.0932	16.0684	17.3437	6.67423	4.5719	7.40395	8.6086
BDQ	46.4177	43.4491	47.3162	46.3509	13.0779	12.4587	12.7281	12.2737	17.1165	17.6507	16.2198	16.1649	12.7722	14.1571	12.7966	13.4609	10.6157	12.2844	10.9393	11.7496
Methylisocitrate	+0				+1				+2				+3				+4				+5				+6				+7
UT	85.1381	79.2772	84.4121	82.1275	0	0	0	0	7.14732	10.8321	10.0045	5.1915	1.8233	4.52412	1.86763	1.01701	0.253628	1.53962	0.395877	0.286403	5.42963	3.78048	3.19417	10.989	0.0600292	0	0.0196131	0.255609	0.147977	0.0464267	0.106109	0.132952
BDQ	20.9099	16.5969	19.6652	19.062	2.42387	3.0363	2.91717	2.79961	11.5788	10.3658	11.1375	11.107	18.0323	17.9832	17.594	17.8411	18.2425	19.5308	18.409	18.5266	17.1254	19.6511	17.781	18.2573	6.97295	7.62534	7.49412	7.36079	4.71429	5.21059	5.00191	5.04552
Sedoheptulose 7-phosphate	+0				+1				+2				+3				+4				+5				+6				+7
UT	0.355557	0.346837	0.944924	0.30875	79.3661	67.8732	77.78	82.2252	0	0.0935859	0.0564229	0.0291574	0.451287	0.529666	0.391523	0.3527	0.721574	2.13378	0.527999	0.396701	5.74575	9.89712	6.42438	5.35278	4.66634	7.87909	4.66792	3.4496	8.69343	11.2467	9.20684	7.88513
BDQ	6.64095	9.13823	6.71649	8.43559	80.2149	66.1415	78.313	75.3618	0.386957	1.16948	0.114164	0.559195	0.536031	3.31214	0.550585	1.74139	0.864045	2.47598	1.1345	1.28734	3.89523	6.46665	4.17645	4.45824	2.5597	4.78353	3.91615	3.32536	4.90216	6.51243	5.07864	4.83108
Ribose 5-phosphate	+0				+1				+2				+3				+4				+5
UT	4.17932	5.37067	4.19506	2.50384	0.171728	0.621051	0.195785	0.418635	2.79614	9.77656	3.89861	3.5401	0.724477	3.4873	1.93907	0.857265	1.96175	4.94537	2.35025	1.72554	90.1666	75.7991	87.4212	90.9546
BDQ	13.5861	18.3449	13.1435	15.1717	0.225592	0.228829	0.129768	0.249301	3.47198	2.97533	2.34343	2.0287	2.88797	2.54425	2.28738	2.17007	1.41437	1.47597	1.32381	0.873424	78.414	74.4307	80.7721	79.5068
Glutamate	+0				+1				+2				+3				+4				+5
UT	67.1395	67.4418	68.5111	68.8581	8.30678	8.33458	8.23771	8.1347	16.1022	15.9747	15.2689	15.2459	4.3035	4.23015	4.10575	3.96415	3.12842	3.01307	2.9301	2.84198	1.01965	1.00571	0.946502	0.955142
BDQ	73.6805	74.5988	74.7043	72.8533	6.38175	6.33735	6.33175	6.44746	5.26942	4.94553	4.9451	5.41238	5.08248	4.91082	4.90862	5.31456	4.91847	4.68877	4.67917	5.09271	4.66733	4.51875	4.43104	4.87955
Glutamine	+0				+1				+2				+3				+4				+5
UT	69.0763	69.596	69.4629	69.6689	8.49512	8.45539	8.54088	8.3978	15.1389	14.904	14.8814	14.9539	3.81952	3.69234	3.75779	3.66219	2.65258	2.56945	2.57974	2.53439	0.817633	0.782884	0.777255	0.782759
BDQ	32.3138	31.0246	31.9094	31.8887	7.16112	7.19852	7.15005	7.15365	15.2322	15.1829	15.2104	15.1464	14.7854	15.2379	15.0211	14.9356	15.3472	15.7569	15.529	15.5197	15.1603	15.5992	15.1802	15.3561
isocitrate	+0				+1				+2				+3				+4				+5				+6
UT	91.066	91.3367	90.7839	91.2045	6.67122	6.70634	6.65295	6.68773	1.17737	1.23202	1.19837	1.14276	0.33011	0.254363	0.435611	0.283736	0.387234	0.27166	0.464144	0.328782	0.270755	0.156579	0.344084	0.256457	0.097298	0.0423552	0.120977	0.0959955
BDQ	83.4698	81.4245	84.162	84.2365	7.20527	7.27907	7.07906	7.0664	3.12783	3.39896	2.83006	2.7475	1.81342	2.13682	1.63859	1.63359	2.01719	2.60433	1.91675	1.94542	1.39861	1.81889	1.36931	1.36396	0.967848	1.33742	1.00421	1.00664
Fumarate	+0				+1				+2				+3				+4
UT	45.3938	58.1195	48.9024	42.1833	9.14558	7.79157	8.27844	8.33289	20.6415	16.7625	18.353	19.3893	15.4473	10.9988	15.3455	16.647	9.37178	6.32764	9.12075	13.4475
BDQ	63.4546	59.1949	63.9781	61.3518	9.75087	10.2265	9.86379	10.1764	11.1924	12.469	10.6865	10.5963	8.025	9.96251	7.71872	8.99318	7.57712	8.1471	7.7528	8.88234
Serine	+0				+1				+2				+3
UT	26.7368	25.1887	24.1252	24.3539	17.1337	18.3521	18.9671	18.4632	15.1812	16.1351	16.2005	16.241	40.9483	40.324	40.7072	40.942
BDQ	25.7984	27.3221	25.5659	25.7544	12.4742	13.7074	13.37	13.4912	10.1698	10.688	10.824	10.8082	51.5576	48.2825	50.2401	49.9462
Arginine	+0				+1				+2				+3				+4				+5				+6
UT	76.2194	76.9695	76.1004	76.6537	14.006	13.6969	14.2142	13.9891	6.5287	6.14282	6.41203	6.40265	2.24243	2.23677	2.18936	2.07763	0.82097	0.779226	0.855033	0.696274	0.182521	0.174725	0.22246	0.180663	0	0	0.0064933	0
BDQ	90.845	91.9534	91.6825	91.5264	7.80262	7.17211	7.44472	7.20282	0.472644	0.28746	0.318033	0.370528	0.332768	0.173505	0.189852	0.288632	0.255232	0.1947	0.174982	0.275516	0.242042	0.178926	0.158111	0.255013	0.0496679	0.039886	0.031829	0.081111
Proline	+0				+1				+2				+3				+4				+5				+6
UT	76.9104	77.1201	77.1597	77.2303	7.7314	7.68853	7.75413	7.74675	10.9219	10.8231	10.7176	10.7179	2.47588	2.42852	2.44989	2.39787	1.57018	1.53348	1.53049	1.50684	0.390193	0.406246	0.38818	0.40033	0	0	0	0
BDQ	87.8047	88.2677	88.3324	87.1764	5.67192	5.62257	5.70236	5.68629	2.11493	1.87853	1.96256	2.19273	1.55883	1.4967	1.42165	1.73995	1.50079	1.41773	1.38035	1.69062	1.3488	1.31676	1.20064	1.514	0	0	0	0
Lysine	+0				+1				+2				+3				+4				+5				+6
UT	51.1844	50.4756	51.1834	50.8244	10.0035	10.011	10.2898	9.76232	16.5404	16.8055	16.4308	16.7526	14.1074	14.4415	14.0306	14.4127	4.94563	5.01131	4.89996	4.86989	2.58828	2.60897	2.5339	2.69049	0.63043	0.646003	0.6314	0.687566
BDQ	70.0278	70.0361	70.2431	69.4741	7.14403	7.06957	7.15308	7.20254	5.37344	4.95147	5.00792	5.10407	5.41334	5.21972	5.22311	5.29349	4.50363	4.55219	4.54378	4.6954	4.12503	4.38531	4.259	4.45256	3.41273	3.78565	3.57003	3.77781

## Sheet: Figure 8
B-Pyruvate kinase
Days	Wild Type No Drug			Wild Type 30X MIC50 BDQ			KO No Drug			KO 30X MIC50 BDQ			COMP No Drug			COMP 30X MIC50 BDQ
	Mean	SD	N	Mean	SD	N	Mean	SD	N	Mean	SD	N	Mean	SD	N	Mean	SD	N
0	200000	0	3	200000	0	3	200000	0	3	200000	0	3	200000	0	3	200000	0	3
3	6866667	4623130	3	132667	103467	3	8866667	5896892	3	9400	5856.05	3	6733333	4605793	3	80000	31176.9	3
6	17666667	4670475	3	96000	2000	3	16200000	9372300	3	1	0	3	19000000	1562050	3	3000	200	3
C-Phosphofructokinase
	Wild Type No Drug			Wild Type 30X MIC50 BDQ			KO No Drug			KO 30X MIC50 BDQ			COMP No Drug			COMP 30X MIC50 BDQ
0	1060000	220000	1800000	1060000	220000	1800000	920000	1920000	420000	920000	1920000	420000	1480000	360000	480000	1480000	360000	480000
3	7400000	9800000	4200000	980000	740000	680000	19400000	2400000	10800000	1340000	800000	1140000	6000000	17400000	11200000	720000	1100000	1220000
6	16000000	42000000	76000000	108000	48000	98000	52000000	40000000	32000000	38000	66000	186000	76000000	74000000	86000000	50000	42000	42000

## Sheet: Supplementary Figure 1
A
Replicate:	1	2	3	4	5	6	7	8
No drug	119.693	108.929	105.744	103.8	113.109	94.5815
No drug+B12	115.696	112.094	113.189	107.674	121.2	118.094	116.267
30xMIC BDQ	32.6782	41.2435	48.6564	53.8278	42.4959	48.0414	51.1887
30xMIC BDQ+B12	34.1809	32.4441	32.0778	31.775	36.7013	37.5947	35.9063	32.3098
B
Replicate:	1	2	3	4	5	6	7	8
No drug	108.684	103.203	105.41	102.178	100.072	97.832	99.9177
No drug+B12	102.263	99.6997	104.44	106.01	101.497	103.658	101.235	100.229
30xMIC BDQ	15.7892	19.5259	20.9533	21.9295	23.3704	26.0933	23.8849
30xMIC BDQ+B12	25.4261	25.8578	26.3048	23.6921	27.6519	27.8718	26.208
C
Replicate:	1	2	3	4	5	6	7	8
No drug	94.939	117.618	106.129	98.7978	114.084	108.053
No drug+B12	132.013	119.64	109.182	137.182	115.89	115.716	112.151	113.136
30xMIC BDQ	13.287	14.9381	15.2027	15.2456	10.6526	11.8475	13.8924	12.8619
30xMIC BDQ+B12	21.4713	21.9672	23.3628	21.644	18.9542	17.0618	18.1943	16.292

## Sheet: Supplementary Figure 2A and B
The following data was submitted in order to perform the 13C-metabolic flux analysis using an isotopomer model:
A and B
Glucose/Fructose 6-phosphate	+0				+1				+2				+3				+4				+5				+6
UT	10.0306	10.2663	10.6872	10.7391	9.31401	9.25851	9.49355	9.4862	14.9091	14.5185	14.4266	14.6014	21.1408	21.5015	21.2478	20.7847	19.6711	19.7948	19.3909	19.0648	16.4469	16.1789	16.1138	16.0088	8.48743	8.48148	8.64004	9.31492
BDQ	85.446	91.9742	93.4065	89.6404	5.75445	4.39965	3.98881	5.16842	2.61355	1.02126	0.813485	1.52043	3.68607	1.69012	1.15202	2.04238	1.46049	0.554904	0.249956	0.765517	0.983401	0.204586	0.307772	0.612583	0.056085	0.155296	0.0814738	0.250292
Furctose 1,6-bisphosphate	+0				+1				+2				+3				+4				+5				+6
UT	1.88565	2.31848	2.12345	2.64564	4.0724	3.45417	4.24719	4.58544	16.0407	16.2988	16.7614	16.4898	23.5165	24.0491	23.4956	23.0394	17.9722	20.3497	19.001	19.0763	23.3432	20.0713	20.6404	19.2736	13.1694	13.4584	13.731	14.8897
BDQ	0.0461564	0.105268	0	0	0	0	0	0	96.5719	97.3996	97.3713	97.8948	2.36058	1.75841	2.50304	1.01893	0.874634	0.548788	0.125624	0.793259	0.100651	0.117748	0	0.228971	0.0460433	0.0702028	0	0.0640872
Glycerol 3 phosphate	+0				+1				+2				+3
UT	26.851	27.2818	27.148	26.6703	17.0388	17.0973	17.067	16.6028	23.4568	23.5124	23.6992	23.0313	32.6534	32.1084	32.0859	33.6957
BDQ	81.6157	85.9957	84.2733	80.5412	5.58326	4.92763	5.26764	6.04902	5.30844	3.63025	4.74472	5.92362	7.49257	5.44638	5.71434	7.4862
Histidine	+0				+1				+2				+3				+4				+5				+6
UT	47.6346	38.4011	38.5941	42.4762	7.41654	7.95033	8.19828	8.1822	6.87387	8.47415	8.90562	8.72094	9.87057	12.4501	13.2159	12.4159	10.5761	13.5964	13.9037	12.9736	12.4601	12.7852	11.6438	10.7064	5.16819	6.34261	5.53858	4.52471
BDQ	74.1691	76.1046	87.8348	88.3499	7.26087	6.26381	6.53761	6.44259	3.90301	2.57133	1.35582	1.56097	5.30299	3.88859	1.80043	1.975	6.26381	6.53761	6.44259	1.00247	3.60886	4.27457	0.877789	0.59808	1.16512	3.00565	0.41929	0.0709605
Glycine	+0				+1				+2
UT	40.0458	38.2718	37.8534	38.5281	15.5554	16.1335	15.915	15.9092	44.3988	45.5946	46.2317	45.5627
BDQ	60.7213	72.5784	76.3336	72.8866	13.9199	12.7432	11.5417	13.0519	25.3588	14.6785	12.1247	14.0615
Glucose/Fructose 6-phosphate	+0				+1				+2				+3				+4				+5				+6
UT	10.0306	10.2663	10.6872	10.7391	9.31401	9.25851	9.49355	9.4862	14.9091	14.5185	14.4266	14.6014	21.1408	21.5015	21.2478	20.7847	19.6711	19.7948	19.3909	19.0648	16.4469	16.1789	16.1138	16.0088	8.48743	8.48148	8.64004	9.31492
BDQ	85.446	91.9742	93.4065	89.6404	5.75445	4.39965	3.98881	5.16842	2.61355	1.02126	0.813485	1.52043	3.68607	1.69012	1.15202	2.04238	1.46049	0.554904	0.249956	0.765517	0.983401	0.204586	0.307772	0.612583	0.056085	0.155296	0.0814738	0.250292
Furctose 1,6-bisphosphate	+0				+1				+2				+3				+4				+5				+6
UT	1.88565	2.31848	2.12345	2.64564	4.0724	3.45417	4.24719	4.58544	16.0407	16.2988	16.7614	16.4898	23.5165	24.0491	23.4956	23.0394	17.9722	20.3497	19.001	19.0763	23.3432	20.0713	20.6404	19.2736	13.1694	13.4584	13.731	14.8897
BDQ	0.0461564	0.105268	0	0	0	0	0	0	96.5719	97.3996	97.3713	97.8948	2.36058	1.75841	2.50304	1.01893	0.874634	0.548788	0.125624	0.793259	0.100651	0.117748	0	0.228971	0.0460433	0.0702028	0	0.0640872
Glycerol 3 phosphate	+0				+1				+2				+3
UT	26.851	27.2818	27.148	26.6703	17.0388	17.0973	17.067	16.6028	23.4568	23.5124	23.6992	23.0313	32.6534	32.1084	32.0859	33.6957
BDQ	81.6157	85.9957	84.2733	80.5412	5.58326	4.92763	5.26764	6.04902	5.30844	3.63025	4.74472	5.92362	7.49257	5.44638	5.71434	7.4862
Histidine	+0				+1				+2				+3				+4				+5				+6
UT	47.6346	38.4011	38.5941	42.4762	7.41654	7.95033	8.19828	8.1822	6.87387	8.47415	8.90562	8.72094	9.87057	12.4501	13.2159	12.4159	10.5761	13.5964	13.9037	12.9736	12.4601	12.7852	11.6438	10.7064	5.16819	6.34261	5.53858	4.52471
BDQ	74.1691	76.1046	87.8348	88.3499	7.26087	6.26381	6.53761	6.44259	3.90301	2.57133	1.35582	1.56097	5.30299	3.88859	1.80043	1.975	6.26381	6.53761	6.44259	1.00247	3.60886	4.27457	0.877789	0.59808	1.16512	3.00565	0.41929	0.0709605
Glycine	+0				+1				+2
UT	40.0458	38.2718	37.8534	38.5281	15.5554	16.1335	15.915	15.9092	44.3988	45.5946	46.2317	45.5627
BDQ	60.7213	72.5784	76.3336	72.8866	13.9199	12.7432	11.5417	13.0519	25.3588	14.6785	12.1247	14.0615
Alpha ketoglutarate	+0				+1				+2				+3				+4				+5
UT	38.0888	36.1693	35.6116	33.3158	3.35938	3.26951	3.47379	3.20446	9.02867	8.98994	8.6027	9.1872	9.00366	9.35714	9.41096	9.45027	14.751	15.1875	15.5955	15.857	25.7685	27.0267	27.3055	28.9852
BDQ	61.2172	66.0677	58.3015	60.9514	5.67811	6.00234	6.5491	5.61207	8.72528	8.14548	8.94524	8.9164	7.2528	6.20435	8.61879	7.20303	8.21205	6.83236	9.22644	8.18877	8.91458	6.74775	8.35894	9.1283
Succinate	+0				+1				+2				+3				+4
UT	13.6064	13.5548	13.6252	13.1602	4.23928	4.22339	4.17045	3.97591	17.1887	16.6709	16.959	16.5533	22.6877	22.446	22.6207	22.421	42.2779	43.1049	42.6247	43.8896
BDQ	22.2735	24.3024	23.0903	23.0117	9.02356	9.42581	9.56251	8.97243	23.6297	23.9755	24.5354	23.6213	23.288	22.6978	23.5392	23.1632	21.7852	19.5986	19.2726	21.2314
Malate	+0				+1				+2				+3				+4
UT	12.2266	12.5071	12.5894	12.0593	5.66512	6.28319	6.20925	5.94287	23.0489	22.3038	22.3356	22.8468	20.854	21.0187	20.6244	20.044	38.2054	37.8872	38.2414	39.107
BDQ	35.1375	37.4814	32.431	34.9852	13.1091	13.094	11.6504	12.3094	24.6039	23.9633	24.1708	23.699	15.5322	15.0182	17.7916	16.1599	11.6172	10.4432	13.9562	12.8465
Methylisocitrate	+0				+1				+2				+3				+4				+5				+6				+7
UT	68.7157	70.4477	66.9354	67.8316	3.20188	3.84223	3.20064	4.05049	3.62159	3.21176	3.79674	4.62219	6.33384	6.23844	7.37609	5.89519	7.00919	6.64517	6.64004	5.9547	4.51448	3.61554	5.20774	4.55263	4.2547	4.1698	4.02333	4.20898	2.3486	1.82934	2.82002	2.88423
BDQ	33.6332	41.2429	34.7091	34.8103	8.08331	7.22589	9.36098	8.42887	16.6632	14.5341	16.7677	16.9761	17.457	17.3329	18.2287	16.5284	15.7585	13.4061	13.9308	14.9461	4.79999	3.78108	4.2844	4.75254	3.11948	2.22033	2.37557	2.9395	0.48531	0.256749	0.342782	0.618089
Sedoheptulose 7-phosphate	+0				+1				+2				+3				+4				+5				+6				+7
UT	5.93462	5.72826	5.57068	6.2354	4.30912	5.80991	5.39407	6.65613	13.4605	12.8535	12.9492	14.1662	20.9063	22.2911	20.8576	20.0855	25.1798	22.3005	23.6719	23.0667	18.4095	18.916	19.3476	17.4447	10.3696	10.1758	9.9609	10.2452	1.43059	1.92479	2.24807	2.1002
BDQ	100	100	96.356	100	0	0	0.572826	0	0	0	0.751554	0	0	0	2.31961	0	0	0	0	0	0	0	0	0	0	0	0	0	0	0	0	0
Ribose 5-phosphate	+0				+1				+2				+3				+4				+5
UT	96.0196	95.9314	96.34	95.4576	3.45666	3.58005	3.51588	4.02141	0.51325	0.437193	0.110654	0.504878	0.0104799	0.0450375	0.0334608	0.0131851	0	0.00627429	0	0.00294942	0	0	0	0
BDQ	95.692	95.5467	95.2038	95.1239	3.86494	3.93348	4.36235	4.41776	0.430227	0.503561	0.4258	0.441773	0.0128309	0.0142435	0.0056426	0.0076974	0	0.00197523	0.00245268	0.00887895	0	0	0	0
Glutamate	+0				+1				+2				+3				+4				+5
UT	39.3087	37.4067	36.4685	34.817	3.57848	3.36897	3.31173	3.19123	8.46068	8.60712	8.57614	8.69122	8.69821	8.89216	8.94465	9.0322	14.2976	14.8982	15.136	15.4947	25.6564	26.8268	27.563	28.7736
BDQ	58.4097	67.6308	61.5463	62.1657	5.28094	5.60355	5.85949	5.55035	7.74084	6.38628	8.22479	7.59565	7.43112	5.99348	7.50881	7.12434	9.5889	7.14391	8.70017	8.66392	11.5485	7.24198	8.16043	8.90002
Glutamine	+0				+1				+2				+3				+4				+5
UT	27.5007	27.2642	27.2087	26.8427	3.20417	3.04755	2.98364	2.93164	10.6198	10.4788	10.398	10.3529	10.5414	10.4602	10.3857	10.3002	17.3785	17.5436	17.5156	17.5321	30.7553	31.2057	31.5083	32.0405
BDQ	28.1079	28.7167	30.1785	28.2103	3.82396	4.39894	5.11778	4.58166	11.6847	12.609	13.7529	13.1486	11.879	12.822	13.5769	13.3757	17.7156	17.3706	17.3979	18.0832	26.7888	24.0827	19.976	22.6005
isocitrate	+0				+1				+2				+3				+4				+5				+6
UT	71.5584	73.1586	72.7522	69.1763	5.42877	5.47131	5.54149	5.28136	2.95462	2.66847	2.78848	3.13482	2.00909	1.82841	1.82629	2.02228	4.73099	4.33171	4.45988	5.15839	5.47316	5.145	5.11417	6.02692	7.84501	7.39649	7.51749	9.19989
BDQ	59.4321	66.5122	58.4657	59.6828	5.70388	6.06373	5.88181	5.82276	8.13268	7.07349	9.07768	8.39975	4.78385	4.0068	5.33061	4.83326	8.18684	6.42766	8.59209	8.09304	7.01084	5.25021	6.79609	6.78984	6.7498	4.66593	5.85602	6.37859
Fumarate	+0				+1				+2				+3				+4
UT	11.9182	11.915	11.6399	10.3325	4.91494	5.4641	5.51068	4.5981	20.9847	20.5314	20.2046	20.1133	20.3351	20.5132	19.9811	20.3982	41.8471	41.5763	42.6638	44.558
BDQ	48.1272	52.571	45.8144	44.7527	10.2813	10.4985	10.4635	10.1095	19.2126	17.2463	19.642	19.2736	13.1603	11.6209	13.5456	14.2332	9.21863	8.06333	10.5345	11.631
Serine	+0				+1				+2				+3
UT	23.7438	24.051	23.7392	25.6783	16.0828	16.8408	17.3301	17.2216	19.0681	21.9107	22.2106	21.7092	41.1053	37.1975	36.72	35.3909
BDQ	49.8891	57.1298	62.0972	57.7497	15.6464	15.1023	14.8199	15.5927	16.0483	13.8218	12.6852	14.3315	18.4162	13.9461	10.3978	12.3261
Arginine	+0				+1				+2				+3				+4				+5				+6
UT	44.4333	42.4322	38.619	39.9402	14.4628	15.1553	15.5153	15.6492	5.18557	5.67007	5.92418	6.00945	7.34643	7.66167	8.10772	8.06084	8.40212	8.97407	9.42313	9.23892	12.325	12.6097	13.8991	13.2681	7.84488	7.49699	8.51159	7.83326
BDQ	78.1424	82.7836	90.3337	90.655	8.86823	8.08872	6.81806	6.70221	1.96553	1.33557	0.630768	0.570205	2.44883	1.60429	0.600209	0.559617	2.69834	1.90661	0.682801	0.62391	3.82125	2.66819	0.704438	0.688583	2.05546	1.61305	0.230056	0.200438
Proline	+0				+1				+2				+3				+4				+5				+6
UT	44.3192	46.5071	44.1446	43.8001	3.71315	3.59729	3.74617	3.82146	9.42194	8.76825	9.31436	9.4516	8.54344	8.08831	8.55676	8.54951	13.1988	12.6153	13.1843	13.2572	20.8035	20.4237	21.0538	21.1202	0	0	0	0
BDQ	77.2366	82.4568	79.2868	76.9912	5.14087	5.16193	5.55174	5.32357	4.31804	3.22554	4.33366	4.36097	3.80724	2.30428	3.44025	3.84073	4.59217	3.20988	3.814	4.63381	4.90511	3.64157	3.57355	4.84971	0	0	0	0
Lysine	+0				+1				+2				+3				+4				+5				+6
UT	28.1227	24.0448	22.6724	22.7591	5.96235	5.79283	5.76451	5.65279	9.16899	9.49391	9.5619	9.48338	12.2179	12.9169	12.9734	12.8332	14.0114	15.1121	15.2523	15.2093	15.1086	16.1824	16.624	16.7242	15.4081	16.457	17.1514	17.338
BDQ	52.5056	57.7071	61.0646	60.7205	10.9634	11.7352	12.1864	11.9172	11.2768	11.3222	11.4541	11.2395	8.74701	7.93281	7.37728	7.39421	6.70643	5.2046	4.23727	4.46004	5.391	3.57892	2.39276	2.75676	4.40979	2.51922	1.2876	1.51175

[truncated: 1 more sheets: Supplementary Figure 2C and D]
